# Supplementary material for: Temporal Structure in Haptic Signaling Under a Cooperative Task
Source: Front Hum Neurosci. 2019 Nov 27;13:372. doi: 10.3389/fnhum.2019.00372 (PMC6890600; doi:10.3389/fnhum.2019.00372)
Supplement: Supplementary file 1 [file Data_Sheet_1.zip]

Archive with 5 entries (5 files):
- AppendixHaptics/main.tex
- AppendixHaptics/NewBib_all.bib
- AppendixHaptics/qCond1.tif
- AppendixHaptics/qCond2.tif
- AppendixHaptics/qCond3.tif
