# Supplementary material for: Temporal Structure in Haptic Signaling Under a Cooperative Task
Source: Front Hum Neurosci. 2019 Nov 27;13:372. doi: 10.3389/fnhum.2019.00372 (PMC6890600; doi:10.3389/fnhum.2019.00372)
Supplement: Supplementary file 1 [file Data_Sheet_1.zip › AppendixHaptics/main.tex]

\documentclass{article}

\usepackage[utf8]{inputenc}
\usepackage{graphicx}
\usepackage{amssymb,amsmath}
\usepackage{cleveref}
\usepackage{setspace} 
\usepackage{comment}
\usepackage{subcaption}
\usepackage{mwe}
\usepackage{float}
\usepackage[a4paper,width=150mm,top=25mm,bottom=25mm]{geometry}
\usepackage{standalone}
\usepackage{xcolor}
\usepackage{lineno}
\usepackage{soul}

\bibliographystyle{naturemag}
\def\keyFont{\fontsize{8}{11}\helveticabold }
\title{Temporal structure in haptic signalling under a cooperative task}
\author{Nicolas Thorne$^1$, Juliane J. Honisch$2$, Toshiyuki Kondo$3$, Slawomir Nasuto$^1$ \& Yoshikatsu Hayashi$^1$}

\date{%
    $^1$Division of Biomedical Sciences and Biomedical Engineering, School of Biological Sciences, University of Reading, Reading UK\\%
    $^2$School of Psychology and Clinical Language Sciences, University of Reading, UK
    $^3$Department of Computer and Information Sciences, Tokyo University of Agriculture and Technology, Koganei, Tokyo, Japan\\[2ex]%
    \today
}

\begin{document}

\maketitle
\section{Appendix}

\subsection{Calculating Non-Extensivity Measure}


Tsallis entropy is defined as:

\begin{equation}\label{eq:tent}
    S_q = -k \sum_{i=1}^{N} p_{i}^{q} ln_{q} p_{i},
\end{equation}
where k is a positive constant which can be set to 1 for our purposes, \(p_{i}\) is the probability for the occurrence of the i'th micro state, N is the total number of micro states, \(q\) measures how non-extensive the system is and \(ln_{q}x\) is the q-logarithm defined as:

\begin{equation}\label{eq:lnq}
     ln_{q}x =\frac{x^{1-q}-1}{1-q}.
\end{equation}

In the limit of \(q \rightarrow 1\), \(S_1 = S_{BG}\).
It is important to note that Tsallis entropy makes no assumptions about the underlying microscopical properties of the system and as such, it includes possible interactions between the systems being analysed, 
\begin{equation}\label{eq:tent_add}
    S_{q}(A+B) = S_{q}(A)+S_{q}(B)+(1-q)S_{q}(A)S_{q}(B).
\end{equation}
The stationary probability can be obtained by maximizing the Tsallis entropy under appropriate constraints:

\begin{equation}\label{eq:tsal_max}
    \begin{split}
      p_{i} = \frac{1}{Z_{q}}e_{q}(-\beta x_i);\\
      \beta = \frac{\gamma}{c_{q} + (1-q)\gamma \varepsilon };\\
       c_{q} = \Sigma_{i=1}^{\Omega} \pi_{j};\\
       \varepsilon = <<x>> = \frac{\Sigma_{i=1}^{\Omega}x_{i} P_{i}^{q}}{\Sigma_{i=1}^{\Omega}P_{i}^{q}}
    \end{split}
\end{equation}


Given that we cannot extract the probability distribution \(p_i\) from empirical data we use the escort probability, defined as \cite{abe2003law,abe2002zipf,tsallis2009escort}:

\begin{equation}\label{eq:tsal_escort}
    \begin{split}
      \pi_{i} = \frac{P_{i}^{q}}{\Sigma_{j-1}^{\Omega}P_{i}^{q}};\\
      P_{i} = \Sigma_{j=1}^{\Omega}\pi_{j};\\
      P_{i} = e_{q}(-\beta x_{i})
    \end{split}
\end{equation}
We can then obtain the cumulative distribution function and prove that it also has a q-exponential form. By fitting the empirical distribution with the q-exponential we can find the \(q\) parameter for our empirical data,

\begin{equation}\label{eq:qexp}
    e{_q}^{-X} =(1-(1-q)X)^{\frac{1}{1-q}}. 
\end{equation}


\subsection{Supplementary q values}

\textcolor{red}{Figures \ref{fig:qCond1}-\ref{fig:qCond3} show q values for all participants in all the different conditions. All signals that appear less than 10\% of the time are discarded as noise, only the most frequent haptic signals are kept for analysis. Singles and pairs both show consistent patterns in all four conditions.}

\textcolor{red}{In the single participant conditions signals 6, 8,14 and 16 have the largest \( \Delta q\)'s. Signals 8, 14 and 16 all include state 4 which is the most stable state given that the participant is applying an above threshold force to both sides of the cylinder. Signal 6, on the other hand, is composed of two unstable states where only the left-hand side has an above threshold force. Paired participants use six more haptic signals than paired participants, these signals correspond to those that are made up of at least one receptive state.}

\begin{figure}[H]
    \centering
    \includegraphics[width = 14cm]{qCond1.png}
    \caption{\(\Delta q\) values for paired and single participants during the one coin condition. The points on the graph show raw data from individual trials, red lines represent the median \(\Delta q\) calculated from the raw data. The light red section represents the 95\% confidence interval for the median and the blue section represents the standard deviation. }
    \label{fig:qCond1}
\end{figure}

\begin{figure}[H]
    \centering
    \includegraphics[width = 14cm]{qCond2.png}
    \caption{\(\Delta q\) values for paired and single participants when two coins were present on the screen. The points on the graph show raw data from individual trials, red lines represent the median \(\Delta q\) calculated from the raw data. The light red section represents the 95\% confidence interval for the median and the blue section represents the standard deviation.}
    \label{fig:qCond2}
\end{figure}

\begin{figure}[H]
    \centering
    \includegraphics[width = 14cm]{qCond3.png}
    \caption{\(\Delta q\) values for paired and single participants during conditions with five coins on the screen. The points on the graph show raw data from individual trials, red lines represent the median \(\Delta q\) calculated from the raw data. The light red section represents the 95\% confidence interval for the median and the blue section represents the standard deviation.}
    \label{fig:qCond3}
\end{figure}

\bibliography{NewBib_all}
\end{document}
