# Supplementary material for: Temporal Structure in Haptic Signaling Under a Cooperative Task
Source: Front Hum Neurosci. 2019 Nov 27;13:372. doi: 10.3389/fnhum.2019.00372 (PMC6890600; doi:10.3389/fnhum.2019.00372)
Supplement: Supplementary file 1 [file Data_Sheet_1.zip › AppendixHaptics/NewBib_all.bib]

% Encoding: UTF-8

@Article{abe2002zipf,
  author =  {Abe, Sumiyoshi and Suzuki, Norikazu},
  title =   {Zipf-Mandelbrot law for time intervals of earthquakes},
  journal = {arXiv preprint cond-mat/0208344},
  year =    {2002}
}

@Article{abe2003law,
  author =    {Abe, Sumiyoshi and Suzuki, Norikazu},
  title =     {Law for the distance between successive earthquakes},
  journal =   {Journal of Geophysical Research: Solid Earth},
  year =      {2003},
  volume =    {108},
  number =    {B2},
  publisher = {Wiley Online Library}
}

@Article{abe2004small,
  author =    {Abe, Sumiyoshi and Suzuki, Norikazu},
  title =     {Small-world structure of earthquake network},
  journal =   {Physica A: Statistical Mechanics and its Applications},
  year =      {2004},
  volume =    {337},
  number =    {1-2},
  pages =     {357--362},
  publisher = {Elsevier}
}

@Article{altmann2012origin,
  author =    {Altmann, Eduardo G and Cristadoro, Giampaolo and Degli Esposti, Mirko},
  title =     {On the origin of long-range correlations in texts},
  journal =   {Proceedings of the National Academy of Sciences},
  year =      {2012},
  volume =    {109},
  number =    {29},
  pages =     {11582--11587},
  publisher = {National Acad Sciences}
}

@Article{astolfi2007comparison,
  author =    {Astolfi, Laura and Cincotti, Febo and Mattia, Donatella and Marciani, M Grazia and Baccala, Luiz A and de Vico Fallani, Fabrizio and Salinari, Serenella and Ursino, Mauro and Zavaglia, Melissa and Ding, Lei and others},
  title =     {Comparison of different cortical connectivity estimators for high-resolution {EEG} recordings},
  journal =   {Human brain mapping},
  year =      {2007},
  volume =    {28},
  number =    {2},
  pages =     {143--157},
  publisher = {Wiley Online Library}
}

@Article{astolfi2010neuroelectrical,
  author =    {Astolfi, Laura and Toppi, Jlenia and Fallani, Fabrizio De Vico and Vecchiato, Giovanni and Salinari, Serenella and Mattia, Donatella and Cincotti, Febo and Babiloni, Fabio},
  title =     {Neuroelectrical hyperscanning measures simultaneous brain activity in humans},
  journal =   {Brain topography},
  year =      {2010},
  volume =    {23},
  number =    {3},
  pages =     {243--256},
  publisher = {Springer}
}

@Article{astolfi2011imaging,
  author =    {Astolfi, Laura and Toppi, Jlenia and Fallani, Fabrizio De Vico and Vecchiato, Giovanni and Cincotti, Febo and Wilke, Christopher T and Yuan, Han and Mattia, Donatella and Salinari, Serenella and He, Bin and others},
  title =     {Imaging the social brain by simultaneous hyperscanning during subject interaction},
  journal =   {IEEE intelligent systems},
  year =      {2011},
  volume =    {26},
  number =    {5},
  pages =     {38},
  publisher = {NIH Public Access}
}

@Article{AstolfiToppiFallaniEtAl2010,
  author =    {Astolfi, Laura and Toppi, Jlenia and Fallani, Fabrizio De Vico and Vecchiato, Giovanni and Salinari, Serenella and Mattia, Donatella and Cincotti, Febo and Babiloni, Fabio},
  title =     {Neuroelectrical hyperscanning measures simultaneous brain activity in humans},
  journal =   {Brain topography},
  year =      {2010},
  volume =    {23},
  number =    {3},
  pages =     {243--256},
  publisher = {Springer}
}

@Article{auvray2012perceptual,
  author =    {Auvray, Malika and Rohde, Marieke},
  title =     {Perceptual crossing: the simplest online paradigm},
  journal =   {Frontiers in human neuroscience},
  year =      {2012},
  volume =    {6},
  pages =     {181},
  publisher = {Frontiers}
}

@InProceedings{babiloni2007high,
  author =       {Babiloni, F and Cincotti, Febo and Mattia, D and Fallani, F De Vico and Tocci, A and Bianchi, L and Salinari, S and Marciani, MG and Colosimo, Alfredo and Astolfi, Laura},
  title =        {High resolution {EEG} hyperscanning during a card game},
  booktitle =    {2007 29\textsuperscript{th} Annual International Conference of the IEEE Engineering in Medicine and Biology Society},
  year =         {2007},
  pages =        {4957--4960},
  organization = {IEEE}
}

@Article{babiloni2014social,
  author =    {Babiloni, Fabio and Astolfi, Laura},
  title =     {Social neuroscience and hyperscanning techniques: past, present and future},
  journal =   {Neuroscience \& Biobehavioral Reviews},
  year =      {2014},
  volume =    {44},
  pages =     {76--93},
  publisher = {Elsevier}
}

@Article{baccala2001partial,
  author =    {Baccal{\'a}, Luiz A and Sameshima, Koichi},
  title =     {Partial directed coherence: a new concept in neural structure determination},
  journal =   {Biological cybernetics},
  year =      {2001},
  volume =    {84},
  number =    {6},
  pages =     {463--474},
  publisher = {Springer}
}

@InProceedings{balasubramanian2009robot,
  author =       {Balasubramanian, Sivakumar and Wei, Ruihua and Herman, Richard and He, Jiping},
  title =        {Robot-measured performance metrics in stroke rehabilitation},
  booktitle =    {Complex Medical Engineering, 2009. CME. ICME International Conference on},
  year =         {2009},
  pages =        {1--6},
  organization = {IEEE}
}

@Article{balasubramanian2012robust,
  author =    {Balasubramanian, Sivakumar and Melendez-Calderon, Alejandro and Burdet, Etienne},
  title =     {A robust and sensitive metric for quantifying movement smoothness},
  journal =   {IEEE transactions on biomedical engineering},
  year =      {2012},
  volume =    {59},
  number =    {8},
  pages =     {2126--2136},
  publisher = {IEEE}
}

@Article{balasubramanian2015analysis,
  author =    {Balasubramanian, Sivakumar and Melendez-Calderon, Alejandro and Roby-Brami, Agnes and Burdet, Etienne},
  title =     {On the analysis of movement smoothness},
  journal =   {Journal of neuroengineering and rehabilitation},
  year =      {2015},
  volume =    {12},
  number =    {1},
  pages =     {1},
  publisher = {BioMed Central}
}

@Article{baldassarre2003evolving,
  author =    {Baldassarre, Gianluca and Nolfi, Stefano and Parisi, Domenico},
  title =     {Evolving mobile robots able to display collective behaviors},
  journal =   {Artificial life},
  year =      {2003},
  volume =    {9},
  number =    {3},
  pages =     {255--267},
  publisher = {MIT Press}
}

@Misc{barnett1972theoretical,
  author =    {Barnett, Kathryn},
  title =     {A theoretical construct of the concepts of touch as they relate to nursing.},
  year =      {1972},
  publisher = {LWW}
}

@Article{baron2007situating,
  author =    {Baron, Reuben M},
  title =     {Situating coordination and cooperation between ecological and social psychology},
  journal =   {Ecological psychology},
  year =      {2007},
  volume =    {19},
  number =    {2},
  pages =     {179--199},
  publisher = {Taylor \& Francis}
}

@Article{basdogan2000experimental,
  author =    {Basdogan, Cagatay and Ho, Chih-Hao and Srinivasan, Mandayam A and Slater, Mel},
  title =     {An experimental study on the role of touch in shared virtual environments},
  journal =   {ACM Transactions on Computer-Human Interaction (TOCHI)},
  year =      {2000},
  volume =    {7},
  number =    {4},
  pages =     {443--460},
  publisher = {ACM}
}

@Article{bassett2006small,
  author =    {Bassett, Danielle Smith and Bullmore, ED},
  title =     {Small-world brain networks},
  journal =   {The neuroscientist},
  year =      {2006},
  volume =    {12},
  number =    {6},
  pages =     {512--523},
  publisher = {Sage Publications}
}

@Article{bassett2013task,
  author =    {Bassett, Danielle S and Wymbs, Nicholas F and Rombach, M Puck and Porter, Mason A and Mucha, Peter J and Grafton, Scott T},
  title =     {Task-based core-periphery organization of human brain dynamics},
  journal =   {PLoS computational biology},
  year =      {2013},
  volume =    {9},
  number =    {9},
  pages =     {e1003171},
  publisher = {Public Library of Science}
}

@Article{bayliss2005gaze,
  author =    {Bayliss, Andrew P and Tipper, Steven P},
  title =     {Gaze and arrow cueing of attention reveals individual differences along the autism spectrum as a function of target context},
  journal =   {British Journal of Psychology},
  year =      {2005},
  volume =    {96},
  number =    {1},
  pages =     {95--114},
  publisher = {Wiley Online Library}
}

@Article{blakemore2001perception,
  author =    {Blakemore, Sarah-Jayne and Decety, Jean},
  title =     {From the perception of action to the understanding of intention},
  journal =   {Nature reviews neuroscience},
  year =      {2001},
  volume =    {2},
  number =    {8},
  pages =     {561},
  publisher = {Nature Publishing Group}
}

@Article{bosga2007joint,
  author =  {Bosga, Jurjen and Meulenbroek, Ruud GJ},
  title =   {Joint-action coordination of redundant force contributions in a virtual lifting task},
  journal = {Motor control},
  year =    {2007},
  volume =  {11},
  number =  {3},
  pages =   {235--258}
}

@InProceedings{brewster1994detailed,
  author =       {Brewster, Stephen A and Wright, Peter C and Edwards, Alastair DN},
  title =        {A detailed investigation into the effectiveness of earcons},
  booktitle =    {SANTA FE INSTITUTE STUDIES IN THE SCIENCES OF COMPLEXITY-PROCEEDINGS VOLUME-},
  year =         {1994},
  volume =       {18},
  pages =        {471--471},
  organization = {ADDISON-WESLEY PUBLISHING CO}
}

@Misc{bugoon1996nonverbal,
  author =    {Bugoon, JK and Buller, David B and Woodall, W Gill},
  title =     {Nonverbal communication: The unspoken dialogue},
  year =      {1996},
  publisher = {New York: McGraw-Hill Company, Inc}
}

@Article{bullmore2009complex,
  author =    {Bullmore, Ed and Sporns, Olaf},
  title =     {Complex brain networks: graph theoretical analysis of structural and functional systems},
  journal =   {Nature Reviews Neuroscience},
  year =      {2009},
  volume =    {10},
  number =    {3},
  pages =     {186--198},
  publisher = {Nature Publishing Group}
}

@Article{burdet1998quantization,
  author =    {Burdet, Etienne and Milner, Theodore E},
  title =     {Quantization of human motions and learning of accurate movements},
  journal =   {Biological cybernetics},
  year =      {1998},
  volume =    {78},
  number =    {4},
  pages =     {307--318},
  publisher = {Springer}
}

@Article{burdet2001central,
  author =    {Burdet, Etienne and Osu, Rieko and Franklin, David W and Milner, Theodore E and Kawato, Mitsuo},
  title =     {The central nervous system stabilizes unstable dynamics by learning optimal impedance},
  journal =   {Nature},
  year =      {2001},
  volume =    {414},
  number =    {6862},
  pages =     {446--449},
  publisher = {Nature Publishing Group}
}

@Article{Burgess2013,
  author =    {Burgess, Adrian Philip},
  title =     {On the interpretation of synchronization in EEG hyperscanning studies: a cautionary note},
  journal =   {Frontiers in human neuroscience},
  year =      {2013},
  volume =    {7},
  pages =     {881},
  publisher = {Frontiers}
}

@Article{burgess2013interpretation,
  author =    {Burgess, Adrian Philip},
  title =     {On the interpretation of synchronization in EEG hyperscanning studies: a cautionary note},
  journal =   {Frontiers in human neuroscience},
  year =      {2013},
  volume =    {7},
  pages =     {881},
  publisher = {Frontiers}
}

@Article{calvo2004action,
  author =    {Calvo-Merino, Beatriz and Glaser, Daniel E and Gr{\`e}zes, Julie and Passingham, Richard E and Haggard, Patrick},
  title =     {Action observation and acquired motor skills: an {FM}RI study with expert dancers},
  journal =   {Cerebral cortex},
  year =      {2004},
  volume =    {15},
  number =    {8},
  pages =     {1243--1249},
  publisher = {Oxford University Press}
}

@Article{chan2008designing,
  author =    {Chan, Andrew and MacLean, Karon and McGrenere, Joanna},
  title =     {Designing haptic icons to support collaborative turn-taking},
  journal =   {International Journal of Human-Computer Studies},
  year =      {2008},
  volume =    {66},
  number =    {5},
  pages =     {333--355},
  publisher = {Elsevier}
}

@Article{chen1997long,
  author =    {Chen, Yanqing and Ding, Mingzhou and Kelso, JA Scott},
  title =     {Long memory processes (1/f $\alpha$ type) in human coordination},
  journal =   {Physical Review Letters},
  year =      {1997},
  volume =    {79},
  number =    {22},
  pages =     {4501},
  publisher = {APS}
}

@Article{cheng2015synchronous,
  author =    {Cheng, Xiaojun and Li, Xianchun and Hu, Yi},
  title =     {Synchronous brain activity during cooperative exchange depends on gender of partner: A fNIRS-based hyperscanning study},
  journal =   {Human brain mapping},
  year =      {2015},
  volume =    {36},
  number =    {6},
  pages =     {2039--2048},
  publisher = {Wiley Online Library}
}

@Article{cisek2004neural,
  author =    {Cisek, Paul and Kalaska, John F},
  title =     {Neural correlates of mental rehearsal in dorsal premotor cortex},
  journal =   {Nature},
  year =      {2004},
  volume =    {431},
  number =    {7011},
  pages =     {993},
  publisher = {Nature Publishing Group}
}

@Article{codrons2014spontaneous,
  author =    {Codrons, Erwan and Bernardi, Nicol{\`o} F and Vandoni, Matteo and Bernardi, Luciano},
  title =     {Spontaneous group synchronization of movements and respiratory rhythms},
  journal =   {PLoS One},
  year =      {2014},
  volume =    {9},
  number =    {9},
  pages =     {e107538},
  publisher = {Public Library of Science}
}

@Article{costa2007characterization,
  author =    {Costa, L da F and Rodrigues, Francisco A and Travieso, Gonzalo and Villas Boas, Paulino Ribeiro},
  title =     {Characterization of complex networks: A survey of measurements},
  journal =   {Advances in physics},
  year =      {2007},
  volume =    {56},
  number =    {1},
  pages =     {167--242},
  publisher = {Taylor \& Francis}
}

@Article{cui2012nirs,
  author =    {Cui, Xu and Bryant, Daniel M and Reiss, Allan L},
  title =     {NIRS-based hyperscanning reveals increased interpersonal coherence in superior frontal cortex during cooperation},
  journal =   {Neuroimage},
  year =      {2012},
  volume =    {59},
  number =    {3},
  pages =     {2430--2437},
  publisher = {Elsevier}
}

@Article{de2010can,
  author =    {De Jaegher, Hanne and Di Paolo, Ezequiel and Gallagher, Shaun},
  title =     {Can social interaction constitute social cognition?},
  journal =   {Trends in cognitive sciences},
  year =      {2010},
  volume =    {14},
  number =    {10},
  pages =     {441--447},
  publisher = {Elsevier}
}

@InProceedings{de2014human,
  author =       {De Santis, Dalia and Zenzeri, Jacopo and Masia, Lorenzo and Squeri, Valentina and Morasso, Pietro},
  title =        {Human-human physical interaction in the joint control of an underactuated virtual object},
  booktitle =    {2014 36\textsuperscript{th} Annual International Conference of the IEEE Engineering in Medicine and Biology Society},
  year =         {2014},
  pages =        {4407--4410},
  organization = {IEEE}
}

@Article{decety2007role,
  author =    {Decety, Jean and Lamm, Claus},
  title =     {The role of the right temporoparietal junction in social interaction: how low-level computational processes contribute to meta-cognition},
  journal =   {The Neuroscientist},
  year =      {2007},
  volume =    {13},
  number =    {6},
  pages =     {580--593},
  publisher = {Sage Publications Sage CA: Los Angeles, CA}
}

@Article{delaherche2015automatic,
  author =    {Delaherche, Emilie and Dumas, Guillaume and Nadel, Jacqueline and Chetouani, Mohamed},
  title =     {Automatic measure of imitation during social interaction: a behavioral and hyperscanning-{EEG} benchmark},
  journal =   {Pattern Recognition Letters},
  year =      {2015},
  volume =    {66},
  pages =     {118--126},
  publisher = {Elsevier}
}

@Article{destexhe1999spatiotemporal,
  author =    {Destexhe, Alain and Contreras, Diego and Steriade, Mircea},
  title =     {Spatiotemporal analysis of local field potentials and unit discharges in cat cerebral cortex during natural wake and sleep states},
  journal =   {Journal of Neuroscience},
  year =      {1999},
  volume =    {19},
  number =    {11},
  pages =     {4595--4608},
  publisher = {Soc Neuroscience}
}

@Article{dewey2014phenomenology,
  author =    {Dewey, John A and Pacherie, Elisabeth and Knoblich, Guenther},
  title =     {The phenomenology of controlling a moving object with another person},
  journal =   {Cognition},
  year =      {2014},
  volume =    {132},
  number =    {3},
  pages =     {383--397},
  publisher = {Elsevier}
}

@Article{dobbins1990role,
  author =    {Dobbins, Gregory H and Long, William S and Dedrick, Esther J and Clemons, Tayna Cheer},
  title =     {The Role of Self-Monitoring and Gender on Leader Emergence},
  journal =   {Journal of Management},
  year =      {1990},
  volume =    {16},
  number =    {3},
  pages =     {609},
  publisher = {Southern Management Association}
}

@Article{duane1965extrasensory,
  author =    {Duane, Thomas D and Behrendt, Thomas},
  title =     {Extrasensory electroencephalographic induction between identical twins.},
  journal =   {Science},
  year =      {1965},
  publisher = {American Assn for the Advancement of Science}
}

@Article{DuaneBehrendt1965,
  author =    {Duane, Thomas D and Behrendt, Thomas},
  title =     {Extrasensory electroencephalographic induction between identical twins.},
  journal =   {Science},
  year =      {1965},
  publisher = {American Assn for the Advancement of Science}
}

@Article{dumas2010inter,
  author =    {Dumas, Guillaume and Nadel, Jacqueline and Soussignan, Robert and Martinerie, Jacques and Garnero, Line},
  title =     {Inter-brain synchronization during social interaction},
  journal =   {PloS one},
  year =      {2010},
  volume =    {5},
  number =    {8},
  pages =     {e12166},
  publisher = {Public Library of Science}
}

@Article{dumas2011social,
  author =    {Dumas, G and Lachat, F and Martinerie, J and Nadel, J and George, N},
  title =     {From social behaviour to brain synchronization: review and perspectives in hyperscanning},
  journal =   {Irbm},
  year =      {2011},
  volume =    {32},
  number =    {1},
  pages =     {48--53},
  publisher = {Elsevier}
}

@Article{engstrom1996reaction,
  author =    {Engstr{\"o}m, David A and Kelso, JA Scott and Holroyd, Tom},
  title =     {Reaction-anticipation transitions in human perception-action patterns},
  journal =   {Human movement science},
  year =      {1996},
  volume =    {15},
  number =    {6},
  pages =     {809--832},
  publisher = {Elsevier}
}

@Article{fallani2010defecting,
  author =    {Fallani, Fabrizio De Vico and Nicosia, Vincenzo and Sinatra, Roberta and Astolfi, Laura and Cincotti, Febo and Mattia, Donatella and Wilke, Christopher and Doud, Alex and Latora, Vito and He, Bin and others},
  title =     {Defecting or not defecting: how to {\textquotedblleft}read{\textquotedblright} human behavior during cooperative games by {EEG} measurements},
  journal =   {PloS one},
  year =      {2010},
  volume =    {5},
  number =    {12},
  pages =     {e14187},
  publisher = {Public Library of Science}
}

@Article{fallani2014graph,
  author =    {Fallani, Fabrizio De Vico and Richiardi, Jonas and Chavez, Mario and Achard, Sophie},
  title =     {Graph analysis of functional brain networks: practical issues in translational neuroscience},
  journal =   {Phil. Trans. R. Soc. B},
  year =      {2014},
  volume =    {369},
  number =    {1653},
  pages =     {20130521},
  publisher = {The Royal Society}
}

@InProceedings{feth2009performance,
  author =       {Feth, Daniela and Groten, Raphaela and Peer, Angelika and Hirche, Sandra and Buss, Martin},
  title =        {Performance related energy exchange in haptic human-human interaction in a shared virtual object manipulation task},
  booktitle =    {EuroHaptics conference, 2009 and Symposium on Haptic Interfaces for Virtual Environment and Teleoperator Systems. World Haptics 2009. Third Joint},
  year =         {2009},
  pages =        {338--343},
  organization = {IEEE}
}

@InProceedings{FethGrotenPeerEtAl2009,
  author =       {Feth, Daniela and Groten, Raphaela and Peer, Angelika and Hirche, Sandra and Buss, Martin},
  title =        {Performance related energy exchange in haptic human-human interaction in a shared virtual object manipulation task},
  booktitle =    {EuroHaptics conference, 2009 and Symposium on Haptic Interfaces for Virtual Environment and Teleoperator Systems. World Haptics 2009. Third Joint},
  year =         {2009},
  pages =        {338--343},
  organization = {IEEE}
}

@Book{finnegan2005communicating,
  title =     {Communicating: The multiple modes of human interconnection},
  publisher = {Routledge},
  year =      {2005},
  author =    {Finnegan, Ruth}
}

@Article{flash1985coordination,
  author =    {Flash, Tamar and Hogan, Neville},
  title =     {The coordination of arm movements: an experimentally confirmed mathematical model},
  journal =   {The journal of Neuroscience},
  year =      {1985},
  volume =    {5},
  number =    {7},
  pages =     {1688--1703},
  publisher = {Soc Neuroscience}
}

@Article{flash2013models,
  author =    {Flash, Tamar and Meirovitch, Yaron and Barliya, Avi},
  title =     {Models of human movement: Trajectory planning and inverse kinematics studies},
  journal =   {Robotics and Autonomous Systems},
  year =      {2013},
  volume =    {61},
  number =    {4},
  pages =     {330--339},
  publisher = {Elsevier}
}

@Article{fox2010bayesian,
  author =    {Fox, Emily B and Sudderth, Erik B and Jordan, Michael I and Willsky, Alan S},
  title =     {{Bayes}ian nonparametric methods for learning {Markov} switching processes},
  journal =   {IEEE Signal Processing Magazine},
  year =      {2010},
  volume =    {27},
  number =    {6},
  pages =     {43--54},
  publisher = {IEEE}
}

@Article{fox2011bayesian,
  author =    {Fox, Emily and Sudderth, Erik B and Jordan, Michael I and Willsky, Alan S},
  title =     {{Bayes}ian nonparametric inference of switching dynamic linear models},
  journal =   {IEEE Transactions on Signal Processing},
  year =      {2011},
  volume =    {59},
  number =    {4},
  pages =     {1569--1585},
  publisher = {IEEE}
}

@Article{fox2011sticky,
  author =    {Fox, Emily B and Sudderth, Erik B and Jordan, Michael I and Willsky, Alan S},
  title =     {A sticky {HD}P-{HMM} with application to speaker diarization},
  journal =   {The Annals of Applied Statistics},
  year =      {2011},
  pages =     {1020--1056},
  publisher = {JSTOR}
}

@Article{frischen2004orienting,
  author =    {Frischen, Alexandra and Tipper, Steven P},
  title =     {Orienting attention via observed gaze shift evokes longer term inhibitory effects: implications for social interactions, attention, and memory.},
  journal =   {Journal of Experimental Psychology: General},
  year =      {2004},
  volume =    {133},
  number =    {4},
  pages =     {516},
  publisher = {American Psychological Association}
}

@Article{friston2011functional,
  author =    {Friston, Karl J},
  title =     {Functional and effective connectivity: a review},
  journal =   {Brain connectivity},
  year =      {2011},
  volume =    {1},
  number =    {1},
  pages =     {13--36},
  publisher = {Mary Ann Liebert, Inc. 140 Huguenot Street, 3\textsuperscript{rd} Floor New Rochelle, NY 10801 USA}
}

@Article{froese2014embodied,
  author =    {Froese, Tom and Iizuka, Hiroyuki and Ikegami, Takashi},
  title =     {Embodied social interaction constitutes social cognition in pairs of humans: a minimalist virtual reality experiment},
  journal =   {Scientific reports},
  year =      {2014},
  volume =    {4},
  pages =     {3672},
  publisher = {Nature Publishing Group}
}

@Manual{fsrIntelink,
  title =        {FSR Force Sensing Resistor Integration Guide and Evaluation Parts Catalog},
  organization = {Interlink Electronics},
  note =         {Rev. D},
  number =       {90-45632 }
}

@Article{galantucci2005experimental,
  author =    {Galantucci, Bruno},
  title =     {An experimental study of the emergence of human communication systems},
  journal =   {Cognitive science},
  year =      {2005},
  volume =    {29},
  number =    {5},
  pages =     {737--767},
  publisher = {Wiley Online Library}
}

@Article{gallace2010science,
  author =    {Gallace, Alberto and Spence, Charles},
  title =     {The science of interpersonal touch: an overview},
  journal =   {Neuroscience \& Biobehavioral Reviews},
  year =      {2010},
  volume =    {34},
  number =    {2},
  pages =     {246--259},
  publisher = {Elsevier}
}

@Article{gallagher2009two,
  author =    {Gallagher, Shaun},
  title =     {Two problems of intersubjectivity},
  journal =   {Journal of Consciousness Studies},
  year =      {2009},
  volume =    {16},
  number =    {6-7},
  pages =     {289--308},
  publisher = {Imprint Academic}
}

@Article{gallotti2013social,
  author =    {Gallotti, Mattia and Frith, Chris D},
  title =     {Social cognition in the we-mode},
  journal =   {Trends in cognitive sciences},
  year =      {2013},
  volume =    {17},
  number =    {4},
  pages =     {160--165},
  publisher = {Elsevier}
}

@InProceedings{galofaro2017improving,
  author =       {Galofaro, Elisa and Morasso, Pietro and Zenzeri, Jacopo},
  title =        {Improving motor skill transfer during dyadic robot training through the modulation of the expert role},
  booktitle =    {Rehabilitation Robotics (ICORR), 2017 International Conference on},
  year =         {2017},
  pages =        {78--83},
  organization = {IEEE}
}

@Article{ganesh2014two,
  author =    {Ganesh, Gowrishankar and Takagi, Atsushi and Osu, Rieko and Yoshioka, Toshinori and Kawato, Mitsuo and Burdet, Etienne},
  title =     {Two is better than one: Physical interactions improve motor performance in humans},
  journal =   {Scientific reports},
  year =      {2014},
  volume =    {4},
  publisher = {Nature Publishing Group}
}

@Article{garrod2004conversation,
  author =    {Garrod, Simon and Pickering, Martin J},
  title =     {Why is conversation so easy?},
  journal =   {Trends in cognitive sciences},
  year =      {2004},
  volume =    {8},
  number =    {1},
  pages =     {8--11},
  publisher = {Elsevier}
}

@Article{gerloff1998functional,
  author =    {Gerloff, Christian and Richard, Jacob and Hadley, Jordan and Schulman, Andrew E and Honda, Manabu and Hallett, Mark},
  title =     {Functional coupling and regional activation of human cortical motor areas during simple, internally paced and externally paced finger movements.},
  journal =   {Brain},
  year =      {1998},
  volume =    {121},
  number =    {8},
  pages =     {1513--1531},
  publisher = {Oxford Univ Press}
}

@Article{gomez2010assessing,
  author =  {G{\'o}mez-Herrero, Germ{\'a}n and Wu, Wei and Rutanen, Kalle and Soriano, Miguel C and Pipa, Gordon and Vicente, Raul},
  title =   {Assessing coupling dynamics from an ensemble of time series},
  journal = {arXiv preprint arXiv:1008.0539},
  year =    {2010}
}

@Article{gorry1990general,
  author =    {Gorry, Peter A},
  title =     {General least-squares smoothing and differentiation by the convolution (Savitzky-Golay) method},
  journal =   {Analytical Chemistry},
  year =      {1990},
  volume =    {62},
  number =    {6},
  pages =     {570--573},
  publisher = {ACS Publications}
}

@Article{gottlieb1971ontogenesis,
  author =  {Gottlieb, Gilbert},
  title =   {Ontogenesis of sensory function in birds and mammals},
  journal = {The biopsychology of development},
  year =    {1971},
  pages =   {67--128}
}

@Article{grezes2003activations,
  author =    {Grezes, Julie and Armony, Jorge L and Rowe, James and Passingham, Richard E},
  title =     {Activations related to {\textquotedblleft}mirror{\textquotedblright} and {\textquotedblleft}canonical{\textquotedblright} neurones in the human brain: an fMRI study},
  journal =   {Neuroimage},
  year =      {2003},
  volume =    {18},
  number =    {4},
  pages =     {928--937},
  publisher = {Elsevier}
}

@InProceedings{groten2009experimental,
  author =       {Groten, Raphaela and Feth, Daniela and Goshy, Harriet and Peer, Angelika and Kenny, David A and Buss, Martin},
  title =        {Experimental analysis of dominance in haptic collaboration},
  booktitle =    {Robot and Human Interactive Communication, 2009. RO-MAN 2009. The 18th IEEE International Symposium on},
  year =         {2009},
  pages =        {723--729},
  organization = {IEEE}
}

@Article{haken1977synergetics,
  author =    {Haken, Herman},
  title =     {Synergetics},
  journal =   {Physics Bulletin},
  year =      {1977},
  volume =    {28},
  number =    {9},
  pages =     {412},
  publisher = {IOP Publishing}
}

@Article{haken1985theoretical,
  author =    {Haken, Hermann and Kelso, JA Scott and Bunz, Heinz},
  title =     {A theoretical model of phase transitions in human hand movements},
  journal =   {Biological cybernetics},
  year =      {1985},
  volume =    {51},
  number =    {5},
  pages =     {347--356},
  publisher = {Springer}
}

@Article{hall2008technique,
  author =    {Hall, Rick S and Desmoulin, Geoffrey T and Milner, Theodore E},
  title =     {A technique for conditioning and calibrating force-sensing resistors for repeatable and reliable measurement of compressive force},
  journal =   {Journal of biomechanics},
  year =      {2008},
  volume =    {41},
  number =    {16},
  pages =     {3492--3495},
  publisher = {Elsevier}
}

@Article{hari2015centrality,
  author =    {Hari, Riitta and Henriksson, Linda and Malinen, Sanna and Parkkonen, Lauri},
  title =     {Centrality of social interaction in human brain function},
  journal =   {Neuron},
  year =      {2015},
  volume =    {88},
  number =    {1},
  pages =     {181--193},
  publisher = {Elsevier}
}

@Article{harrison2009horsing,
  author =    {Harrison, Steven J and Richardson, Michael J},
  title =     {Horsing around: spontaneous four-legged coordination},
  journal =   {Journal of Motor Behavior},
  year =      {2009},
  volume =    {41},
  number =    {6},
  pages =     {519--524},
  publisher = {Taylor \& Francis}
}

@Article{hayashi2010intermittently,
  author =    {Hayashi, Yoshikatsu and Tamura, Yurie and Sase, Kazuya and Sugawara, Ken and Sawada, Yasuji},
  title =     {Intermittently-visual tracking experiments reveal the roles of error-correction and predictive mechanisms in the human visual-motor control system},
  journal =   {Transactions of The Society of Instrument and Control Engineers},
  year =      {2010},
  volume =    {46},
  number =    {7},
  pages =     {391--400},
  publisher = {The Society of Instrument and Control Engineers}
}

@Article{hayashi2013mechanism,
  author =    {Hayashi, Yoshikatsu and Kondo, Toshiyuki},
  title =     {Mechanism for synchronized motion between two humans in mutual tapping experiments: Transition from alternative mode to synchronization mode},
  journal =   {Physical Review E},
  year =      {2013},
  volume =    {88},
  number =    {2},
  pages =     {022715},
  publisher = {APS}
}

@Article{hayashi2013transition,
  author =    {Hayashi, Yoshikatsu and Sawada, Yasuji},
  title =     {Transition from an antiphase error-correction mode to a synchronization mode in mutual hand tracking},
  journal =   {Physical Review E},
  year =      {2013},
  volume =    {88},
  number =    {2},
  pages =     {022704},
  publisher = {APS}
}

@Article{hertenstein2002touch,
  author =    {Hertenstein, Matthew J},
  title =     {Touch: Its communicative functions in infancy},
  journal =   {Human Development},
  year =      {2002},
  volume =    {45},
  number =    {2},
  pages =     {70--94},
  publisher = {Karger Publishers}
}

@Article{hertenstein2006communicative,
  author =    {Hertenstein, Matthew J and Verkamp, Julie M and Kerestes, Alyssa M and Holmes, Rachel M},
  title =     {The communicative functions of touch in humans, nonhuman primates, and rats: a review and synthesis of the empirical research},
  journal =   {Genetic, social, and general psychology monographs},
  year =      {2006},
  volume =    {132},
  number =    {1},
  pages =     {5--94},
  publisher = {Taylor \& Francis}
}

@Article{hertenstein2006touch,
  author =    {Hertenstein, Matthew J and Keltner, Dacher and App, Betsy and Bulleit, Brittany A and Jaskolka, Ariane R},
  title =     {Touch communicates distinct emotions.},
  journal =   {Emotion},
  year =      {2006},
  volume =    {6},
  number =    {3},
  pages =     {528},
  publisher = {American Psychological Association}
}

@Article{HertensteinKeltnerAppEtAl2006,
  author =    {Hertenstein, Matthew J and Keltner, Dacher and App, Betsy and Bulleit, Brittany A and Jaskolka, Ariane R},
  title =     {Touch communicates distinct emotions.},
  journal =   {Emotion},
  year =      {2006},
  volume =    {6},
  number =    {3},
  pages =     {528},
  publisher = {American Psychological Association}
}

@Article{hogan2009sensitivity,
  author =    {Hogan, Neville and Sternad, Dagmar},
  title =     {Sensitivity of smoothness measures to movement duration, amplitude, and arrests},
  journal =   {Journal of motor behavior},
  year =      {2009},
  volume =    {41},
  number =    {6},
  pages =     {529--534},
  publisher = {Taylor \& Francis}
}

@Article{hurtado2004statistical,
  author =    {Hurtado, Jose M and Rubchinsky, Leonid L and Sigvardt, Karen A},
  title =     {Statistical method for detection of phase-locking episodes in neural oscillations},
  journal =   {Journal of neurophysiology},
  year =      {2004},
  volume =    {91},
  number =    {4},
  pages =     {1883--1898},
  publisher = {American Physiological Society}
}

@Article{ito2013information,
  author =    {Ito, Sosuke and Sagawa, Takahiro},
  title =     {Information thermodynamics on causal networks},
  journal =   {Physical review letters},
  year =      {2013},
  volume =    {111},
  number =    {18},
  pages =     {180603},
  publisher = {APS}
}

@Article{jamaati2017text,
  author =    {Jamaati, Maryam and Mehri, Ali},
  title =     {Text mining by Tsallis entropy},
  journal =   {Physica A: Statistical Mechanics and its Applications},
  year =      {2017},
  publisher = {Elsevier}
}

@Book{jammalamadaka2001topics,
  title =     {Topics in circular statistics},
  publisher = {world scientific},
  year =      {2001},
  author =    {Jammalamadaka, S Rao and Sengupta, Ambar},
  volume =    {5}
}

@Article{jiang2015leader,
  author =    {Jiang, Jing and Chen, Chuansheng and Dai, Bohan and Shi, Guang and Ding, Guosheng and Liu, Li and Lu, Chunming},
  title =     {Leader emergence through interpersonal neural synchronization},
  journal =   {Proceedings of the National Academy of Sciences},
  year =      {2015},
  volume =    {112},
  number =    {14},
  pages =     {4274--4279},
  publisher = {National Acad Sciences}
}

@Book{kelso1997dynamic,
  title =     {Dynamic patterns: The self-organization of brain and behavior},
  publisher = {MIT press},
  year =      {1997},
  author =    {Kelso, JA Scott}
}

@Article{Kelso2008,
  author =  {Kelso, JA Scott},
  title =   {Haken-Kelso-Bunz model},
  journal = {Scholarpedia},
  year =    {2008},
  volume =  {3},
  number =  {10},
  pages =   {1612}
}

@Article{kilner2004motor,
  author =    {Kilner, James M and Vargas, Claudia and Duval, Sylvie and Blakemore, Sarah-Jayne and Sirigu, Angela},
  title =     {Motor activation prior to observation of a predicted movement},
  journal =   {Nature neuroscience},
  year =      {2004},
  volume =    {7},
  number =    {12},
  pages =     {1299},
  publisher = {Nature Publishing Group}
}

@Article{koike2015hyperscanning,
  author =    {Koike, Takahiko and Tanabe, Hiroki C and Sadato, Norihiro},
  title =     {Hyperscanning neuroimaging technique to reveal the {\textquotedblleft}two-in-one{\textquotedblright} system in social interactions},
  journal =   {Neuroscience research},
  year =      {2015},
  volume =    {90},
  pages =     {25--32},
  publisher = {Elsevier}
}

@Article{kolossiatis2016variability,
  author =    {Kolossiatis, Michalis and Charalambous, Themistoklis and Burdet, Etienne},
  title =     {How Variability and Effort Determine Coordination at Large Forces},
  journal =   {PloS one},
  year =      {2016},
  volume =    {11},
  number =    {3},
  pages =     {e0149512},
  publisher = {Public Library of Science}
}

@Article{konvalinka2012two,
  author =    {Konvalinka, Ivana and Roepstorff, Andreas},
  title =     {The two-brain approach: how can mutually interacting brains teach us something about social interaction?},
  journal =   {Frontiers in human neuroscience},
  year =      {2012},
  volume =    {6},
  pages =     {215},
  publisher = {Frontiers}
}

@Article{konvalinka2014frontal,
  author =    {Konvalinka, Ivana and Bauer, Markus and Stahlhut, Carsten and Hansen, Lars Kai and Roepstorff, Andreas and Frith, Chris D},
  title =     {Frontal alpha oscillations distinguish leaders from followers: multivariate decoding of mutually interacting brains},
  journal =   {NeuroImage},
  year =      {2014},
  volume =    {94},
  pages =     {79--88},
  publisher = {Elsevier}
}

@Article{lachaux1999measuring,
  author =    {Lachaux, Jean-Philippe and Rodriguez, Eugenio and Martinerie, Jacques and Varela, Francisco J},
  title =     {Measuring phase synchrony in brain signals},
  journal =   {Human brain mapping},
  year =      {1999},
  volume =    {8},
  number =    {4},
  pages =     {194--208},
  publisher = {Wiley Online Library}
}

@Article{lindenberger2009brains,
  author =    {Lindenberger, Ulman and Li, Shu-Chen and Gruber, Walter and M{\"u}ller, Viktor},
  title =     {Brains swinging in concert: cortical phase synchronization while playing guitar},
  journal =   {BMC neuroscience},
  year =      {2009},
  volume =    {10},
  number =    {1},
  pages =     {22},
  publisher = {BioMed Central}
}

@Article{luhn1958automatic,
  author =    {Luhn, Hans Peter},
  title =     {The automatic creation of literature abstracts},
  journal =   {IBM Journal of research and development},
  year =      {1958},
  volume =    {2},
  number =    {2},
  pages =     {159--165},
  publisher = {IBM}
}

@Article{marocco2007emergence,
  author =    {Marocco, Davide and Nolfi, Stefano},
  title =     {Emergence of communication in embodied agents evolved for the ability to solve a collective navigation problem},
  journal =   {Connection Science},
  year =      {2007},
  volume =    {19},
  number =    {1},
  pages =     {53--74},
  publisher = {Taylor \& Francis}
}

@Article{marsh2006contrasting,
  author =    {Marsh, Kerry L and Richardson, Michael J and Baron, Reuben M and Schmidt, RC},
  title =     {Contrasting approaches to perceiving and acting with others},
  journal =   {Ecological Psychology},
  year =      {2006},
  volume =    {18},
  number =    {1},
  pages =     {1--38},
  publisher = {Taylor \& Francis}
}

@Article{mcnevin2000effects,
  author =    {McNevin, Nancy H and Wulf, Gabriele and Carlson, Christine},
  title =     {Effects of attentional focus, self-control, and dyad training on motor learning: implications for physical rehabilitation},
  journal =   {Physical therapy},
  year =      {2000},
  volume =    {80},
  number =    {4},
  pages =     {373--385},
  publisher = {Oxford University Press}
}

@Article{mehri2011keyword,
  author =    {Mehri, Ali and Darooneh, Amir H},
  title =     {Keyword extraction by nonextensivity measure},
  journal =   {Physical Review E},
  year =      {2011},
  volume =    {83},
  number =    {5},
  pages =     {056106},
  publisher = {APS}
}

@Article{melendez2015interpersonal,
  author =    {Melendez-Calderon, A and Komisar, V and Burdet, E},
  title =     {Interpersonal strategies for disturbance attenuation during a rhythmic joint motor action},
  journal =   {Physiology \& behavior},
  year =      {2015},
  volume =    {147},
  pages =     {348--358},
  publisher = {Elsevier}
}

@Article{menoret2014neural,
  author =    {M{\'e}noret, Mathilde and Varnet, L{\'e}o and Fargier, Rapha{\"e}l and Cheylus, Anne and Curie, Aurore and Des Portes, Vincent and Nazir, Tatjana A and Paulignan, Yves},
  title =     {Neural correlates of non-verbal social interactions: a dual-{EEG} study},
  journal =   {Neuropsychologia},
  year =      {2014},
  volume =    {55},
  pages =     {85--97},
  publisher = {Elsevier}
}

@InProceedings{mireles2016transferring,
  author =       {M{\'\i}reles, Edwin Johnatan Avila and De Santis, Dalia and Morasso, Pietro and Zenzeri, Jacopo},
  title =        {Transferring knowledge during dyadic interaction: The role of the expert in the learning process},
  booktitle =    {Engineering in Medicine and Biology Society (EMBC), 2016 IEEE 38th Annual International Conference of the},
  year =         {2016},
  pages =        {2149--2152},
  organization = {IEEE}
}

@Article{mireles2017skill,
  author =    {Mireles, Edwin Johnatan Avila and Zenzeri, Jacopo and Squeri, Valentina and Morasso, Pietro and De Santis, Dalia},
  title =     {Skill learning and skill transfer mediated by cooperative haptic interaction},
  journal =   {IEEE Transactions on Neural Systems and Rehabilitation Engineering},
  year =      {2017},
  volume =    {25},
  number =    {7},
  pages =     {832--843},
  publisher = {IEEE}
}

@Article{moghaddasi2017distinguishing,
  author =    {Moghaddasi, Hanieh and Khalifeh, Khosrow and Darooneh, Amir Hossein},
  title =     {Distinguishing Functional {DNA} Words; A Method for Measuring Clustering Levels},
  journal =   {Scientific Reports},
  year =      {2017},
  volume =    {7},
  publisher = {Nature Publishing Group}
}

@Misc{montague2002hyperscanning,
  author =    {Montague, P Read and Berns, Gregory S and Cohen, Jonathan D and McClure, Samuel M and Pagnoni, Giuseppe and Dhamala, Mukesh and Wiest, Michael C and Karpov, Igor and King, Richard D and Apple, Nathan and others},
  title =     {Hyperscanning: simultaneous fMRI during linked social interactions},
  year =      {2002},
  publisher = {Elsevier}
}

@Article{morasso1981spatial,
  author =    {Morasso, Pietro},
  title =     {Spatial control of arm movements},
  journal =   {Experimental brain research},
  year =      {1981},
  volume =    {42},
  number =    {2},
  pages =     {223--227},
  publisher = {Springer}
}

@Article{morasso1982trajectory,
  author =    {Morasso, P and Ivaldi, FA Mussa},
  title =     {Trajectory formation and handwriting: a computational model},
  journal =   {Biological cybernetics},
  year =      {1982},
  volume =    {45},
  number =    {2},
  pages =     {131--142},
  publisher = {Springer}
}

@Article{morasso1983three,
  author =    {Morasso, Pietro},
  title =     {Three dimensional arm trajectories},
  journal =   {Biological Cybernetics},
  year =      {1983},
  volume =    {48},
  number =    {3},
  pages =     {187--194},
  publisher = {Springer}
}

@Article{muller2013intra,
  author =    {M{\"u}ller, Viktor and S{\"a}nger, Johanna and Lindenberger, Ulman},
  title =     {Intra-and inter-brain synchronization during musical improvisation on the guitar},
  journal =   {PloS one},
  year =      {2013},
  volume =    {8},
  number =    {9},
  pages =     {e73852},
  publisher = {Public Library of Science}
}

@Article{newman2003structure,
  author =    {Newman, Mark EJ},
  title =     {The structure and function of complex networks},
  journal =   {SIAM review},
  year =      {2003},
  volume =    {45},
  number =    {2},
  pages =     {167--256},
  publisher = {SIAM}
}

@Article{newman2007exploring,
  author =    {Newman-Norlund, Roger D and Noordzij, Matthijs L and Meulenbroek, Ruud GJ and Bekkering, Harold},
  title =     {Exploring the brain basis of joint action: co-ordination of actions, goals and intentions},
  journal =   {Social Neuroscience},
  year =      {2007},
  volume =    {2},
  number =    {1},
  pages =     {48--65},
  publisher = {Taylor \& Francis}
}

@Article{nicolaou2012eeg,
  author =    {Nicolaou, Nicoletta and Hourris, Saverios and Alexandrou, Pandelitsa and Georgiou, Julius},
  title =     {{EEG}-based automatic classification of {\textquoteleft}awake{\textquoteright}versus {\textquoteleft}anesthetized{\textquoteright}state in general anesthesia using Granger causality},
  journal =   {PLoS One},
  year =      {2012},
  volume =    {7},
  number =    {3},
  pages =     {e33869},
  publisher = {Public Library of Science}
}

@Article{oullier2005neural,
  author =    {Oullier, O and Jantzen, KJ and Steinberg, FL and Kelso, JAS},
  title =     {Neural substrates of real and imagined sensorimotor coordination},
  journal =   {Cerebral Cortex},
  year =      {2005},
  volume =    {15},
  number =    {7},
  pages =     {975--985},
  publisher = {Oxford Univ Press}
}

@Article{oullier2008social,
  author =    {Oullier, Olivier and De Guzman, Gonzalo C and Jantzen, Kelly J and Lagarde, Julien and Scott Kelso, JA},
  title =     {Social coordination dynamics: Measuring human bonding},
  journal =   {Social neuroscience},
  year =      {2008},
  volume =    {3},
  number =    {2},
  pages =     {178--192},
  publisher = {Taylor \& Francis}
}

@Article{peper2004explanatory,
  author =    {Peper, C Lieke E and Ridderikhoff, Arne and Daffertshofer, Andreas and Beek, Peter J},
  title =     {Explanatory limitations of the HKB model: Incentives for a two-tiered model of rhythmic interlimb coordination},
  journal =   {Human Movement Science},
  year =      {2004},
  volume =    {23},
  number =    {5},
  pages =     {673--697},
  publisher = {Elsevier}
}

@InProceedings{quinn2001evolving,
  author =       {Quinn, Matt},
  title =        {Evolving communication without dedicated communication channels},
  booktitle =    {European Conference on Artificial Life},
  year =         {2001},
  pages =        {357--366},
  organization = {Springer}
}

@Article{ramnani2004system,
  author =    {Ramnani, Narender and Miall, R Christopher},
  title =     {A system in the human brain for predicting the actions of others},
  journal =   {Nature neuroscience},
  year =      {2004},
  volume =    {7},
  number =    {1},
  pages =     {85--90},
  publisher = {Nature Publishing Group}
}

@Article{reijneveld2007application,
  author =    {Reijneveld, Jaap C and Ponten, Sophie C and Berendse, Henk W and Stam, Cornelis J},
  title =     {The application of graph theoretical analysis to complex networks in the brain},
  journal =   {Clinical Neurophysiology},
  year =      {2007},
  volume =    {118},
  number =    {11},
  pages =     {2317--2331},
  publisher = {Elsevier}
}

@Article{richardson2005effects,
  author =    {Richardson, Michael J and Marsh, Kerry L and Schmidt, RC},
  title =     {Effects of visual and verbal interaction on unintentional interpersonal coordination.},
  journal =   {Journal of Experimental Psychology: Human Perception and Performance},
  year =      {2005},
  volume =    {31},
  number =    {1},
  pages =     {62},
  publisher = {American Psychological Association}
}

@Article{richardson2007judging,
  author =    {Richardson, Michael J and Marsh, Kerry L and Baron, Reuben M},
  title =     {Judging and actualizing intrapersonal and interpersonal affordances.},
  journal =   {Journal of experimental psychology: Human Perception and Performance},
  year =      {2007},
  volume =    {33},
  number =    {4},
  pages =     {845},
  publisher = {American Psychological Association}
}

@Article{richardson2007rocking,
  author =    {Richardson, Michael J and Marsh, Kerry L and Isenhower, Robert W and Goodman, Justin RL and Schmidt, Richard C},
  title =     {Rocking together: Dynamics of intentional and unintentional interpersonal coordination},
  journal =   {Human movement science},
  year =      {2007},
  volume =    {26},
  number =    {6},
  pages =     {867--891},
  publisher = {Elsevier}
}

@Article{rilling2008neurobiology,
  author =    {Rilling, James K and King-Casas, Brooks and Sanfey, Alan G},
  title =     {The neurobiology of social decision-making},
  journal =   {Current opinion in neurobiology},
  year =      {2008},
  volume =    {18},
  number =    {2},
  pages =     {159--165},
  publisher = {Elsevier}
}

@Article{rilling2011neuroscience,
  author =    {Rilling, James K and Sanfey, Alan G},
  title =     {The neuroscience of social decision-making},
  journal =   {Annual review of psychology},
  year =      {2011},
  volume =    {62},
  pages =     {23--48},
  publisher = {Annual Reviews}
}

@Article{RillingKing-CasasSanfey2008,
  author =    {Rilling, James K and King-Casas, Brooks and Sanfey, Alan G},
  title =     {The neurobiology of social decision-making},
  journal =   {Current opinion in neurobiology},
  year =      {2008},
  volume =    {18},
  number =    {2},
  pages =     {159--165},
  publisher = {Elsevier}
}

@Article{RillingSanfey2011,
  author =    {Rilling, James K and Sanfey, Alan G},
  title =     {The neuroscience of social decision-making},
  journal =   {Annual review of psychology},
  year =      {2011},
  volume =    {62},
  pages =     {23--48},
  publisher = {Annual Reviews}
}

@Article{rizzolatti2004mirror,
  author =    {Rizzolatti, Giacomo and Craighero, Laila},
  title =     {The mirror-neuron system},
  journal =   {Annu. Rev. Neurosci.},
  year =      {2004},
  volume =    {27},
  pages =     {169--192},
  publisher = {Annual Reviews}
}

@Article{roelfsema1997visuomotor,
  author =    {Roelfsema, Pieter R and Engel, Andreas K and K{\"o}nig, Peter and Singer, Wolf},
  title =     {Visuomotor integration is associated with zero time-lag synchronization among cortical areas},
  journal =   {Nature},
  year =      {1997},
  volume =    {385},
  number =    {6612},
  pages =     {157},
  publisher = {Nature Publishing Group}
}

@Article{rohrer2002movement,
  author =    {Rohrer, Brandon and Fasoli, Susan and Krebs, Hermano Igo and Hughes, Richard and Volpe, Bruce and Frontera, Walter R and Stein, Joel and Hogan, Neville},
  title =     {Movement smoothness changes during stroke recovery},
  journal =   {Journal of Neuroscience},
  year =      {2002},
  volume =    {22},
  number =    {18},
  pages =     {8297--8304},
  publisher = {Soc Neuroscience}
}

@Article{rohrer2004submovements,
  author =    {Rohrer, Brandon and Fasoli, Susan and Krebs, Hermano Igo and Volpe, Bruce and Frontera, Walter R and Stein, Joel and Hogan, Neville and others},
  title =     {Submovements grow larger, fewer, and more blended during stroke recovery},
  journal =   {MOTOR CONTROL-CHAMPAIGN-},
  year =      {2004},
  volume =    {8},
  pages =     {472--483},
  publisher = {Citeseer}
}

@Article{rohrer2006avoiding,
  author =    {Rohrer, Brandon and Hogan, Neville},
  title =     {Avoiding spurious submovement decompositions II: a scattershot algorithm},
  journal =   {Biological cybernetics},
  year =      {2006},
  volume =    {94},
  number =    {5},
  pages =     {409--414},
  publisher = {Springer}
}

@Article{rombach2014core,
  author =    {Rombach, M Puck and Porter, Mason A and Fowler, James H and Mucha, Peter J},
  title =     {Core-periphery structure in networks},
  journal =   {SIAM Journal on Applied mathematics},
  year =      {2014},
  volume =    {74},
  number =    {1},
  pages =     {167--190},
  publisher = {SIAM}
}

@Article{saha2012stabilization,
  author =    {Saha, Devjani J and Morasso, Pietro},
  title =     {Stabilization strategies for unstable dynamics},
  journal =   {PLoS One},
  year =      {2012},
  volume =    {7},
  number =    {1},
  pages =     {e30301},
  publisher = {Public Library of Science}
}

@Article{sallnas2000supporting,
  author =    {Salln{\"a}s, Eva-Lotta and Rassmus-Gr{\"o}hn, Kirsten and Sj{\"o}str{\"o}m, Calle},
  title =     {Supporting presence in collaborative environments by haptic force feedback},
  journal =   {ACM Transactions on Computer-Human Interaction (TOCHI)},
  year =      {2000},
  volume =    {7},
  number =    {4},
  pages =     {461--476},
  publisher = {ACM}
}

@Article{sanger2012intra,
  author =    {S{\"a}nger, Johanna and M{\"u}ller, Viktor and Lindenberger, Ulman},
  title =     {Intra-and interbrain synchronization and network properties when playing guitar in duets},
  journal =   {Frontiers in human neuroscience},
  year =      {2012},
  volume =    {6},
  publisher = {Frontiers Media SA}
}

@Article{schelter2006testing,
  author =    {Schelter, Bj{\"o}rn and Winterhalder, Matthias and Eichler, Michael and Peifer, Martin and Hellwig, Bernhard and Guschlbauer, Brigitte and L{\"u}cking, Carl Hermann and Dahlhaus, Rainer and Timmer, Jens},
  title =     {Testing for directed influences among neural signals using partial directed coherence},
  journal =   {Journal of neuroscience methods},
  year =      {2006},
  volume =    {152},
  number =    {1},
  pages =     {210--219},
  publisher = {Elsevier}
}

@Article{schelter2009assessing,
  author =    {Schelter, Bj{\"o}rn and Timmer, Jens and Eichler, Michael},
  title =     {Assessing the strength of directed influences among neural signals using renormalized partial directed coherence},
  journal =   {Journal of neuroscience methods},
  year =      {2009},
  volume =    {179},
  number =    {1},
  pages =     {121--130},
  publisher = {Elsevier}
}

@Article{sebanz2006joint,
  author =    {Sebanz, Natalie and Bekkering, Harold and Knoblich, G{\"u}nther},
  title =     {Joint action: bodies and minds moving together},
  journal =   {Trends in cognitive sciences},
  year =      {2006},
  volume =    {10},
  number =    {2},
  pages =     {70--76},
  publisher = {Elsevier}
}

@Article{senay2009keeping,
  author =    {Senay, Ibrahim and Keysar, Boaz},
  title =     {Keeping track of speaker's perspective: The role of social identity},
  journal =   {Discourse Processes},
  year =      {2009},
  volume =    {46},
  number =    {5},
  pages =     {401--425},
  publisher = {Taylor \& Francis}
}

@InProceedings{shahbazi2010constructing,
  author =       {Shahbazi, Forooz and Ewald, Arne and Ziehe, Andreas and Nolte, Guido},
  title =        {Constructing surrogate data to control for artifacts of volume conduction for functional connectivity measures},
  booktitle =    {17\textsuperscript{th} International Conference on Biomagnetism Advances in Biomagnetism--Biomag2010},
  year =         {2010},
  pages =        {207--210},
  organization = {Springer}
}

@Article{shea1999enhancing,
  author =    {Shea, Charles H and Wulf, Gabriele and Whltacre, Chad},
  title =     {Enhancing training efficiency and effectiveness through the use of dyad training},
  journal =   {Journal of motor behavior},
  year =      {1999},
  volume =    {31},
  number =    {2},
  pages =     {119--125},
  publisher = {Taylor \& Francis}
}

@Article{sporns2004organization,
  author =    {Sporns, Olaf and Chialvo, Dante R and Kaiser, Marcus and Hilgetag, Claus C},
  title =     {Organization, development and function of complex brain networks},
  journal =   {Trends in cognitive sciences},
  year =      {2004},
  volume =    {8},
  number =    {9},
  pages =     {418--425},
  publisher = {Elsevier}
}

@Article{stepp2015muddle,
  author =    {Stepp, Nigel and Turvey, Michael T},
  title =     {The Muddle of Anticipation},
  journal =   {Ecological Psychology},
  year =      {2015},
  volume =    {27},
  number =    {2},
  pages =     {103--126},
  publisher = {Taylor \& Francis}
}

@Article{strogatz2001exploring,
  author =    {Strogatz, Steven H},
  title =     {Exploring complex networks},
  journal =   {nature},
  year =      {2001},
  volume =    {410},
  number =    {6825},
  pages =     {268},
  publisher = {Nature Publishing Group}
}

@Article{takagi2017physically,
  author =    {Takagi, Atsushi and Ganesh, Gowrishankar and Yoshioka, Toshinori and Kawato, Mitsuo and Burdet, Etienne},
  title =     {Physically interacting individuals estimate the partner’s goal to enhance their movements},
  journal =   {Nature Human Behaviour},
  year =      {2017},
  volume =    {1},
  number =    {3},
  pages =     {0054},
  publisher = {Nature Publishing Group}
}

@Article{takagi2018haptic,
  author =    {Takagi, Atsushi and Usai, Francesco and Ganesh, Gowrishankar and Sanguineti, Vittorio and Burdet, Etienne},
  title =     {Haptic communication between humans is tuned by the hard or soft mechanics of interaction},
  journal =   {PLoS computational biology},
  year =      {2018},
  volume =    {14},
  number =    {3},
  pages =     {e1005971},
  publisher = {Public Library of Science}
}

@Article{tan1999information,
  author =    {Tan, Hong Z and Durlach, Nathaniel I and Reed, Charlotte M and Rabinowitz, William M},
  title =     {Information transmission with a multifinger tactual display},
  journal =   {Attention, Perception, \& Psychophysics},
  year =      {1999},
  volume =    {61},
  number =    {6},
  pages =     {993--1008},
  publisher = {Springer}
}

@InProceedings{tang2005perceiving,
  author =       {Tang, Anthony and McLachlan, Peter and Lowe, Karen and Saka, Chalapati Rao and MacLean, Karon},
  title =        {Perceiving ordinal data haptically under workload},
  booktitle =    {Proceedings of the 7\textsuperscript{th} international conference on Multimodal interfaces},
  year =         {2005},
  pages =        {317--324},
  organization = {ACM}
}

@InProceedings{tatti2015force,
  author =       {Tatti, Fabio and Baud-Bovy, Gabriel},
  title =        {Force sharing strategies in a collaborative force detection task},
  booktitle =    {World Haptics Conference (WHC), 2015 IEEE},
  year =         {2015},
  pages =        {463--468},
  organization = {IEEE}
}

@Article{tognoli2007phi,
  author =    {Tognoli, Emmanuelle and Lagarde, Julien and DeGuzman, Gonzalo C and Kelso, JA Scott},
  title =     {The phi complex as a neuromarker of human social coordination},
  journal =   {Proceedings of the National Academy of Sciences},
  year =      {2007},
  volume =    {104},
  number =    {19},
  pages =     {8190--8195},
  publisher = {National Acad Sciences}
}

@InCollection{tognoli2008eeg,
  author =    {Tognoli, Emmanuelle},
  title =     {{EEG} coordination dynamics: neuromarkers of social coordination},
  booktitle = {Coordination: Neural, Behavioral and Social Dynamics},
  publisher = {Springer},
  year =      {2008},
  pages =     {309--323}
}

@Article{tognoli2009brain,
  author =    {Tognoli, Emmanuelle and Kelso, JA Scott},
  title =     {Brain coordination dynamics: true and false faces of phase synchrony and metastability},
  journal =   {Progress in neurobiology},
  year =      {2009},
  volume =    {87},
  number =    {1},
  pages =     {31--40},
  publisher = {Elsevier}
}

@Article{tognoli2015coordination,
  author =    {Tognoli, Emmanuelle and Kelso, JA Scott},
  title =     {The coordination dynamics of social neuromarkers},
  journal =   {Frontiers in human neuroscience},
  year =      {2015},
  volume =    {9},
  publisher = {Frontiers Media SA}
}

@Article{tommasino2014motor,
  author =    {Tommasino, Paolo and Melendez-Calderon, Alejandro and Burdet, Etienne and Campolo, Domenico},
  title =     {Motor adaptation with passive machines: A first study on the effect of real and virtual stiffness},
  journal =   {Computer methods and programs in biomedicine},
  year =      {2014},
  volume =    {116},
  number =    {2},
  pages =     {145--155},
  publisher = {Elsevier}
}

@Article{toppi2012statistical,
  author =    {Toppi, Jlenia and de Vico Fallani, Fabrizio and Vecchiato, Giovanni and Maglione, Anton Giulio and Cincotti, Febo and Mattia, Donatella and Salinari, Serenella and Babiloni, Fabio and Astolfi, Laura},
  title =     {How the statistical validation of functional connectivity patterns can prevent erroneous definition of small-world properties of a brain connectivity network},
  journal =   {Computational and mathematical methods in medicine},
  year =      {2012},
  volume =    {2012},
  publisher = {Hindawi Publishing Corporation}
}

@InProceedings{toppi2015graph,
  author =       {Toppi, Jlenia and Ciaramidaro, Angela and Vogel, P and Mattia, Donatella and Babiloni, Fabio and Siniatchkin, Michael and Astolfi, Laura},
  title =        {Graph theory in brain-to-brain connectivity: a simulation study and an application to an EEG hyperscanning experiment},
  booktitle =    {2015 37th Annual International Conference of the IEEE Engineering in Medicine and Biology Society (EMBC)},
  year =         {2015},
  pages =        {2211--2214},
  organization = {IEEE}
}

@Article{toppi2016investigating,
  author =    {Toppi, Jlenia and Borghini, Gianluca and Petti, Manuela and He, Eric J and De Giusti, Vittorio and He, Bin and Astolfi, Laura and Babiloni, Fabio},
  title =     {Investigating cooperative behavior in ecological settings: an {EEG} hyperscanning study},
  journal =   {PloS one},
  year =      {2016},
  volume =    {11},
  number =    {4},
  pages =     {e0154236},
  publisher = {Public Library of Science}
}

@InProceedings{ToppiCiaramidaroVogelEtAl2015,
  author =       {Toppi, J and Ciaramidaro, A and Vogel, P and Mattia, D and Babiloni, F and Siniatchkin, M and Astolfi, Laura},
  title =        {Graph theory in brain-to-brain connectivity: A simulation study and an application to an {EEG} hyperscanning experiment},
  booktitle =    {2015 37\textsuperscript{th} Annual International Conference of the IEEE Engineering in Medicine and Biology Society (EMBC)},
  year =         {2015},
  pages =        {2211--2214},
  organization = {IEEE}
}

@Article{tsallis1988possible,
  author =    {Tsallis, Constantino},
  title =     {Possible generalization of Boltzmann-Gibbs statistics},
  journal =   {Journal of statistical physics},
  year =      {1988},
  volume =    {52},
  number =    {1-2},
  pages =     {479--487},
  publisher = {Springer}
}

@Article{tsallis1999nonextensive,
  author =    {Tsallis, Constantino},
  title =     {Nonextensive statistics: theoretical, experimental and computational evidences and connections},
  journal =   {Brazilian Journal of Physics},
  year =      {1999},
  volume =    {29},
  number =    {1},
  pages =     {1--35},
  publisher = {SciELO Brasil}
}

@Article{tsallis2004nonextensive,
  author =    {Tsallis, Constantino and Brigatti, Edgardo},
  title =     {Nonextensive statistical mechanics: A brief introduction},
  journal =   {Continuum Mechanics and Thermodynamics},
  year =      {2004},
  volume =    {16},
  number =    {3},
  pages =     {223--235},
  publisher = {Springer}
}

@Article{tsallis2009escort,
  author =    {Tsallis, Constantino and Plastino, Angel R and Alvarez-Estrada, Ramon F},
  title =     {Escort mean values and the characterization of power-law-decaying probability densities},
  journal =   {Journal of Mathematical Physics},
  year =      {2009},
  volume =    {50},
  number =    {4},
  pages =     {043303},
  publisher = {AIP}
}

@Article{uddin2009functional,
  author =    {Uddin, Lucina Q and Clare Kelly, AM and Biswal, Bharat B and Xavier Castellanos, F and Milham, Michael P},
  title =     {Functional connectivity of default mode network components: correlation, anticorrelation, and causality},
  journal =   {Human brain mapping},
  year =      {2009},
  volume =    {30},
  number =    {2},
  pages =     {625--637},
  publisher = {Wiley Online Library}
}

@Article{uno1989formation,
  author =    {Uno, Yoji and Kawato, Mitsuo and Suzuki, Rika},
  title =     {Formation and control of optimal trajectory in human multijoint arm movement},
  journal =   {Biological cybernetics},
  year =      {1989},
  volume =    {61},
  number =    {2},
  pages =     {89--101},
  publisher = {Springer}
}

@Article{uno2011emergence,
  author =    {Uno, Ryoko and Marocco, Davide and Nolfi, Stefano and Ikegami, Takashi},
  title =     {Emergence of protosentences in artificial communicating systems},
  journal =   {IEEE Transactions on Autonomous Mental Development},
  year =      {2011},
  volume =    {3},
  number =    {2},
  pages =     {146--153},
  publisher = {IEEE}
}

@InProceedings{uno2011interactive,
  author =    {Uno, Ryoko and Suzuki, Keisuke and Ikegami, Takashi},
  title =     {An interactive wall game as an evolution of proto language.},
  booktitle = {ECAL},
  year =      {2011},
  pages =     {813--819}
}

@Article{van2004modulation,
  author =    {van Schie, Hein T and Mars, Rogier B and Coles, Michael GH and Bekkering, Harold},
  title =     {Modulation of activity in medial frontal and motor cortices during error observation},
  journal =   {Nature neuroscience},
  year =      {2004},
  volume =    {7},
  number =    {5},
  pages =     {549},
  publisher = {Nature Publishing Group}
}

@Article{van2008special,
  author =    {Van Dijk, Jelle and Kerkhofs, Roel and Van Rooij, Iris and Haselager, Pim},
  title =     {Special section: Can there be such a thing as embodied embedded cognitive neuroscience?},
  journal =   {Theory \& Psychology},
  year =      {2008},
  volume =    {18},
  number =    {3},
  pages =     {297--316},
  publisher = {Sage Publications Sage UK: London, England}
}

@Article{van2011let,
  author =    {van der Wel, Robrecht PRD and Knoblich, Guenther and Sebanz, Natalie},
  title =     {Let the force be with us: dyads exploit haptic coupling for coordination.},
  journal =   {Journal of Experimental Psychology: Human Perception and Performance},
  year =      {2011},
  volume =    {37},
  number =    {5},
  pages =     {1420},
  publisher = {American Psychological Association}
}

@Article{varela1995resonant,
  author =  {Varela, Francisco J},
  title =   {Resonant cell assemblies: a new approach to cognitive functions and neuronal synchrony.},
  journal = {Biological research},
  year =    {1995},
  volume =  {28},
  number =  {1},
  pages =   {81--95}
}

@Article{varela2001brainweb,
  author =    {Varela, Francisco and Lachaux, Jean-Philippe and Rodriguez, Eugenio and Martinerie, Jacques},
  title =     {The brainweb: phase synchronization and large-scale integration},
  journal =   {Nature reviews neuroscience},
  year =      {2001},
  volume =    {2},
  number =    {4},
  pages =     {229},
  publisher = {Nature Publishing Group}
}

@Book{VarelaEmbodied,
  title =     {The embodied mind : cognitive science and human experience},
  publisher = {book},
  year =      {2018},
  author =    {J. Varela, Francisco and Thompson, Evan and Rosch, Eleanor},
  month =     {08}
}

@Article{vicente2011transfer,
  author =    {Vicente, Raul and Wibral, Michael and Lindner, Michael and Pipa, Gordon},
  title =     {Transfer entropy---a model-free measure of effective connectivity for the neurosciences},
  journal =   {Journal of computational neuroscience},
  year =      {2011},
  volume =    {30},
  number =    {1},
  pages =     {45--67},
  publisher = {Springer}
}

@Article{wahn2018let,
  author =    {Wahn, Basil and Karlinsky, April and Schmitz, Laura and K{\"o}nig, Peter},
  title =     {Let's Move It Together: A Review of Group Benefits in Joint Object Control},
  journal =   {Frontiers in psychology},
  year =      {2018},
  volume =    {9},
  publisher = {Frontiers Media SA}
}

@Article{wickham2009perceived,
  author =  {Wickham, Kathryn R and Walther, Joseph B},
  title =   {Perceived behaviors of emergent and assigned leaders in virtual groups},
  journal = {International Journal of e-Collaboration},
  year =    {2009}
}

@Article{wilson2005case,
  author =    {Wilson, Margaret and Knoblich, G{\"u}nther},
  title =     {The case for motor involvement in perceiving conspecifics.},
  journal =   {Psychological bulletin},
  year =      {2005},
  volume =    {131},
  number =    {3},
  pages =     {460},
  publisher = {American Psychological Association}
}

@Article{wing2014optimal,
  author =    {Wing, Alan M and Endo, Satoshi and Bradbury, Adrian and Vorberg, Dirk},
  title =     {Optimal feedback correction in string quartet synchronization},
  journal =   {Journal of The Royal Society Interface},
  year =      {2014},
  volume =    {11},
  number =    {93},
  pages =     {20131125},
  publisher = {The Royal Society}
}

@Article{winkler2011automatic,
  author =    {Winkler, Irene and Haufe, Stefan and Tangermann, Michael},
  title =     {Automatic classification of artifactual ICA-components for artifact removal in EEG signals},
  journal =   {Behavioral and Brain Functions},
  year =      {2011},
  volume =    {7},
  number =    {1},
  pages =     {30},
  publisher = {BioMed Central}
}

@InProceedings{winkler2014node,
  author =       {Winkler, Marco and Reichardt, Joerg},
  title =        {Node-Specific Triad Pattern Mining for Complex-Network Analysis},
  booktitle =    {2014 IEEE International Conference on Data Mining Workshop},
  year =         {2014},
  pages =        {605--612},
  organization = {IEEE}
}

@Article{yang2011human,
  author =    {Yang, Chenguang and Ganesh, Gowrishankar and Haddadin, Sami and Parusel, Sven and Albu-Schaeffer, Alin and Burdet, Etienne},
  title =     {Human-like adaptation of force and impedance in stable and unstable interactions},
  journal =   {IEEE transactions on robotics},
  year =      {2011},
  volume =    {27},
  number =    {5},
  pages =     {918--930},
  publisher = {IEEE}
}

@Article{yoshida2008game,
  author =    {Yoshida, Wako and Dolan, Ray J and Friston, Karl J},
  title =     {Game theory of mind},
  journal =   {PLoS Comput Biol},
  year =      {2008},
  volume =    {4},
  number =    {12},
  pages =     {e1000254},
  publisher = {Public Library of Science}
}

@Article{zanone1997coordination,
  author =    {Zanone, Pier G and Kelso, JA Scott},
  title =     {Coordination dynamics of learning and transfer: collective and component levels.},
  journal =   {Journal of Experimental Psychology: Human Perception and Performance},
  year =      {1997},
  volume =    {23},
  number =    {5},
  pages =     {1454},
  publisher = {American Psychological Association}
}

@InProceedings{zenzeri2011expert,
  author =       {Zenzeri, Jacopo and Morasso, Pietro and Saha, Devjani J},
  title =        {Expert strategy switching in the control of a bimanual manipulandum with an unstable task},
  booktitle =    {2011 Annual International Conference of the IEEE Engineering in Medicine and Biology Society},
  year =         {2011},
  pages =        {3115--3118},
  organization = {IEEE}
}
